# Supplementary material for: (Z)-4-(2-Hy­droxy­anilino)pent-3-en-2-one
Source: Acta Crystallogr Sect E Struct Rep Online. 2012 Jun 23;68(Pt 7):o2188–9. doi: 10.1107/S1600536812027894 (PMC3393989; doi:10.1107/S1600536812027894)
Supplement: Supplementary file 1 [file e-68-o2188-sup1.cif]

##############################################################################
#                                                                            #
# This CIF contains the data in a paper accepted for publication in          #
# Acta Crystallographica Section E. It conforms to the requirements of       #
# Notes for Authors for Acta Crystallographica Section E, and has been       #
# peer reviewed under the auspices of the IUCr Commission on Journals.       #
#                                                                            #
# Full details of the Crystallographic Information File format               #
# are given in the paper "The Crystallographic Information File (CIF):       #
# a New Standard Archive File for Crystallography" by S. R. Hall, F. H.      #
# Allen and I. D. Brown [Acta Cryst. (1991), A47, 655-685].                  #
#                                                                            #
# The current version of the core CIF dictionary is obtainable from          #
# ftp://ftp.iucr.org/pub/cif_core.dic.                                       #
#                                                                            #
# Software is freely available for graphical display of the structure(s)     #
# in this CIF. For information consult the CIF software page                 #
# http://www.iucr.org/resources/cif/software.                                #
#                                                                            #
# This file may be used for bona fide research purposes within the           #
# scientific community so long as proper attribution is given to the journal # 
# article from which it was obtained.                                        #
#                                                                            #
##############################################################################
data_I
_audit_creation_method     SHELXL-97
_chemical_name_systematic
;
(<i>Z</i>)-4-(2-Hydroxyanilino)pent-3-en-2-one
;
_chemical_name_common
;
;
_chemical_formula_moiety     'C11 H13 N O2'
_chemical_formula_sum     'C11 H13 N O2'
_chemical_formula_iupac     'C11 H13 N O2'
_chemical_formula_weight     191.22
_chemical_melting_point     ?
_symmetry_cell_setting     orthorhombic
_symmetry_space_group_name_H-M     'P 21 21 21'
_symmetry_space_group_name_Hall     'P 2ac 2ab'
loop_
    _symmetry_equiv_pos_site_id
    _symmetry_equiv_pos_as_xyz
    1 x,y,z
    2 1/2-x,-y,1/2+z
    3 1/2+x,1/2-y,-z
    4 -x,1/2+y,1/2-z
_cell_length_a     8.7826(4)
_cell_length_b     10.3999(5)
_cell_length_c     11.1827(3)
_cell_angle_alpha     90.00
_cell_angle_beta     90.00
_cell_angle_gamma     90.00
_cell_volume     1021.41(7)
_cell_formula_units_Z     4
_cell_measurement_reflns_used     4219
_cell_measurement_theta_min     0.998
_cell_measurement_theta_max     27.485
_cell_measurement_temperature     173(2)
_exptl_crystal_description     'prism'
_exptl_crystal_colour     'yellow'
_exptl_crystal_size_max     0.50
_exptl_crystal_size_mid     0.30
_exptl_crystal_size_min     0.20
_exptl_crystal_density_diffrn     1.244
_exptl_crystal_density_meas     ?
_exptl_crystal_density_method     'not measured'
_exptl_crystal_F_000     408
_exptl_absorpt_coefficient_mu     0.086
_exptl_absorpt_correction_type     none
_exptl_absorpt_process_details     ?
_exptl_absorpt_correction_T_min     ?
_exptl_absorpt_correction_T_max     ?
_exptl_special_details     ?
_diffrn_ambient_temperature     173(2)
_diffrn_radiation_type     MoK\a
_diffrn_radiation_wavelength     0.71073
_diffrn_radiation_source     'fine-focus sealed tube'
_diffrn_radiation_monochromator     graphite
_diffrn_measurement_device_type     'Nonius KappaCCD'
_diffrn_measurement_method     'phi and omega scans'
_diffrn_detector_area_resol_mean     ?
_diffrn_reflns_number     7005
_diffrn_reflns_av_R_equivalents     0.1046
_diffrn_reflns_av_sigmaI/netI     0.0523
_diffrn_reflns_theta_min     2.67
_diffrn_reflns_theta_max     27.47
_diffrn_reflns_theta_full     27.47
_diffrn_measured_fraction_theta_max     0.996
_diffrn_measured_fraction_theta_full     0.996
_diffrn_reflns_limit_h_min     -10
_diffrn_reflns_limit_h_max     11
_diffrn_reflns_limit_k_min     -12
_diffrn_reflns_limit_k_max     13
_diffrn_reflns_limit_l_min     -14
_diffrn_reflns_limit_l_max     12
_diffrn_standards_number     ?
_diffrn_standards_interval_count     ?
_diffrn_standards_interval_time     ?
_diffrn_standards_decay_%     ?
_refine_special_details
;
Refinement of <i>F</i>^2^ against ALL reflections. The weighted <i>R</i>-factor
<i>wR</i> and goodness of fit <i>S</i> are based on <i>F</i>^2^, conventional
<i>R</i>-factors <i>R</i> are based on <i>F</i>, with <i>F</i> set to zero for
negative <i>F</i>^2^. The threshold expression of <i>F</i>^2^ >
\s(<i>F</i>^2^) is used only for calculating <i>R</i>-factors(gt) <i>etc</i>.
and is not relevant to the choice of reflections for refinement.
<i>R</i>-factors based on <i>F</i>^2^ are statistically about twice as large
as those based on <i>F</i>, and <i>R</i>- factors based on ALL data will be
even larger.
;
_reflns_number_total     1359
_reflns_number_gt     1260
_reflns_threshold_expression     I>2sigma(I)
_refine_ls_structure_factor_coef     Fsqd
_refine_ls_matrix_type     full
_refine_ls_R_factor_all     0.0510
_refine_ls_R_factor_gt     0.0472
_refine_ls_wR_factor_gt     0.1213
_refine_ls_wR_factor_ref     0.1255
_refine_ls_goodness_of_fit_ref     1.072
_refine_ls_restrained_S_all     1.072
_refine_ls_number_reflns     1359
_refine_ls_number_parameters     137
_refine_ls_number_restraints     0
_refine_ls_hydrogen_treatment     mixed
_refine_ls_weighting_scheme     calc
_refine_ls_weighting_details
         'calc w=1/[\s^2^(Fo^2^)+(0.0792P)^2^+0.0946P] where P=(Fo^2^+2Fc^2^)/3'
_atom_sites_solution_hydrogens     geom
_atom_sites_solution_primary     direct
_atom_sites_solution_secondary     difmap
_refine_ls_shift/su_max     0.000
_refine_ls_shift/su_mean     0.000
_refine_diff_density_max     0.220
_refine_diff_density_min     -0.291
_refine_ls_extinction_method     none
_refine_ls_extinction_coef     ?
_refine_ls_abs_structure_details     'none; Friedel pairs merged'
_refine_ls_abs_structure_Flack     ?
loop_
    _atom_type_symbol
    _atom_type_description
    _atom_type_scat_dispersion_real
    _atom_type_scat_dispersion_imag
    _atom_type_scat_source
    'C' 'C' 0.0033 0.0000
                         'International Tables Vol C Tables 4.2.6.8 and 6.1.1.4'
    'H' 'H' 0.0000 0.0000
                         'International Tables Vol C Tables 4.2.6.8 and 6.1.1.4'
    'N' 'N' 0.0061 0.0000
                         'International Tables Vol C Tables 4.2.6.8 and 6.1.1.4'
    'O' 'O' 0.0106 0.0000
                         'International Tables Vol C Tables 4.2.6.8 and 6.1.1.4'
_computing_data_collection     'COLLECT (Nonius, 1998)'
_computing_cell_refinement     'DENZO (Otwinowski & Minor, 1997)'
_computing_data_reduction     'DENZO (Otwinowski & Minor, 1997)'
_computing_structure_solution     'SHELXS97 (Sheldrick, 2008)'
_computing_structure_refinement     'SHELXL97 (Sheldrick, 2008)'
_computing_molecular_graphics
                  'ORTEP-3 for Windows (Farrugia, 1997) and PLATON (Spek, 2009)'
_computing_publication_material     'publCIF (Westrip, 2010)'
loop_
    _atom_site_type_symbol
    _atom_site_label
    _atom_site_fract_x
    _atom_site_fract_y
    _atom_site_fract_z
    _atom_site_U_iso_or_equiv
    _atom_site_thermal_displace_type
    _atom_site_calc_flag
    _atom_site_refinement_flags
    _atom_site_occupancy
    _atom_site_disorder_assembly
    _atom_site_disorder_group
    O O1 0.58388(17) 0.70724(15) 0.03852(14) 0.0320(4) Uani d . 1.000 . .
    O O2 0.95582(17) 0.68677(15) 0.15060(12) 0.0331(4) Uani d . 1.000 . .
    N N1 0.69854(19) 0.57884(17) 0.22040(14) 0.0248(4) Uani d . 1.000 . .
    C C1 0.4942(2) 0.61181(19) 0.08258(17) 0.0257(5) Uani d . 1.000 . .
    C C2 0.3527(2) 0.5805(2) 0.03503(19) 0.0322(6) Uani d . 1.000 . .
    C C3 0.2679(3) 0.4816(2) 0.0850(2) 0.0387(7) Uani d . 1.000 . .
    C C4 0.3242(3) 0.4126(2) 0.1812(2) 0.0402(7) Uani d . 1.000 . .
    C C5 0.4665(3) 0.4415(2) 0.2282(2) 0.0349(6) Uani d . 1.000 . .
    C C6 0.5510(2) 0.54332(18) 0.18138(17) 0.0256(5) Uani d . 1.000 . .
    C C7 0.7611(2) 0.57778(19) 0.33025(16) 0.0253(5) Uani d . 1.000 . .
    C C8 0.6698(3) 0.5315(3) 0.43570(18) 0.0392(7) Uani d . 1.000 . .
    C C9 0.9069(2) 0.6227(2) 0.34810(17) 0.0276(5) Uani d . 1.000 . .
    C C10 0.9993(2) 0.6778(2) 0.25800(17) 0.0275(5) Uani d . 1.000 . .
    C C11 1.1530(3) 0.7300(3) 0.2911(2) 0.0400(7) Uani d . 1.000 . .
    H H1 0.542(3) 0.738(3) -0.032(3) 0.044(7) Uiso d . 1.000 . .
    H H1N 0.762(3) 0.619(3) 0.162(2) 0.033(6) Uiso d . 1.000 . .
    H H2 0.31400 0.62690 -0.03160 0.0390 Uiso c R 1.000 . .
    H H3 0.17070 0.46110 0.05310 0.0460 Uiso c R 1.000 . .
    H H4 0.26530 0.34520 0.21510 0.0480 Uiso c R 1.000 . .
    H H5 0.50630 0.39190 0.29240 0.0420 Uiso c R 1.000 . .
    H H8A 0.56570 0.56470 0.42990 0.0590 Uiso c R 1.000 . .
    H H8B 0.71680 0.56240 0.50980 0.0590 Uiso c R 1.000 . .
    H H8C 0.66760 0.43730 0.43600 0.0590 Uiso c R 1.000 . .
    H H9 0.94840 0.61620 0.42630 0.0330 Uiso c R 1.000 . .
    H H11A 1.23200 0.68290 0.24730 0.0600 Uiso c R 1.000 . .
    H H11B 1.16920 0.71960 0.37730 0.0600 Uiso c R 1.000 . .
    H H11C 1.15810 0.82140 0.27030 0.0600 Uiso c R 1.000 . .
loop_
    _atom_site_aniso_label
    _atom_site_aniso_U_11
    _atom_site_aniso_U_22
    _atom_site_aniso_U_33
    _atom_site_aniso_U_12
    _atom_site_aniso_U_13
    _atom_site_aniso_U_23
    O1 0.0344(8) 0.0336(8) 0.0281(7) -0.0051(7) -0.0054(6) 0.0101(6)
    O2 0.0357(7) 0.0395(8) 0.0241(7) -0.0059(7) 0.0004(6) 0.0062(6)
    N1 0.0271(8) 0.0257(8) 0.0217(7) -0.0021(7) 0.0009(6) 0.0040(6)
    C1 0.0274(9) 0.0234(9) 0.0263(9) 0.0023(8) 0.0021(8) 0.0009(7)
    C2 0.0305(10) 0.0324(10) 0.0336(10) 0.0031(10) -0.0033(8) -0.0031(9)
    C3 0.0308(10) 0.0342(11) 0.0511(13) -0.0023(10) -0.0051(10) -0.0075(10)
    C4 0.0403(12) 0.0300(11) 0.0503(14) -0.0086(11) -0.0004(10) 0.0027(10)
    C5 0.0407(12) 0.0263(10) 0.0377(11) -0.0044(10) -0.0006(9) 0.0057(8)
    C6 0.0271(9) 0.0236(9) 0.0261(9) 0.0004(8) -0.0002(7) -0.0003(7)
    C7 0.0319(9) 0.0236(8) 0.0205(9) 0.0043(8) 0.0006(7) 0.0043(7)
    C8 0.0406(12) 0.0513(13) 0.0258(10) -0.0059(12) 0.0040(9) 0.0093(10)
    C9 0.0324(10) 0.0281(10) 0.0223(8) 0.0029(9) -0.0028(8) 0.0042(7)
    C10 0.0304(9) 0.0250(9) 0.0272(9) 0.0023(9) 0.0004(7) -0.0007(7)
    C11 0.0374(11) 0.0434(13) 0.0393(11) -0.0088(12) -0.0011(10) -0.0005(10)
_geom_special_details
;
 Bond distances, angles etc. have been calculated using the
 rounded fractional coordinates. All su's are estimated
 from the variances of the (full) variance-covariance matrix.
 The cell esds are taken into account in the estimation of
 distances, angles and torsion angles
;
loop_
    _geom_bond_atom_site_label_1
    _geom_bond_atom_site_label_2
    _geom_bond_site_symmetry_1
    _geom_bond_site_symmetry_2
    _geom_bond_distance
    _geom_bond_publ_flag
    O1 C1 . . 1.359(2) no
    O2 C10 . . 1.264(2) no
    O1 H1 . . 0.93(3) no
    N1 C6 . . 1.416(2) no
    N1 C7 . . 1.346(2) no
    N1 H1N . . 0.96(3) no
    C1 C2 . . 1.390(3) no
    C1 C6 . . 1.406(3) no
    C2 C3 . . 1.387(3) no
    C3 C4 . . 1.385(3) no
    C4 C5 . . 1.389(4) no
    C5 C6 . . 1.395(3) no
    C7 C8 . . 1.505(3) no
    C7 C9 . . 1.378(3) no
    C9 C10 . . 1.415(3) no
    C10 C11 . . 1.501(3) no
    C2 H2 . . 0.9500 no
    C3 H3 . . 0.9500 no
    C4 H4 . . 0.9500 no
    C5 H5 . . 0.9500 no
    C8 H8A . . 0.9800 no
    C8 H8B . . 0.9800 no
    C8 H8C . . 0.9800 no
    C9 H9 . . 0.9500 no
    C11 H11A . . 0.9800 no
    C11 H11B . . 0.9800 no
    C11 H11C . . 0.9800 no
loop_
    _geom_angle_atom_site_label_1
    _geom_angle_atom_site_label_2
    _geom_angle_atom_site_label_3
    _geom_angle_site_symmetry_1
    _geom_angle_site_symmetry_2
    _geom_angle_site_symmetry_3
    _geom_angle
    _geom_angle_publ_flag
    C1 O1 H1 . . . 109.3(18) no
    C6 N1 C7 . . . 130.74(16) no
    C6 N1 H1N . . . 115.9(15) no
    C7 N1 H1N . . . 112.9(15) no
    O1 C1 C2 . . . 123.38(18) no
    O1 C1 C6 . . . 116.69(16) no
    C2 C1 C6 . . . 119.93(18) no
    C1 C2 C3 . . . 120.0(2) no
    C2 C3 C4 . . . 120.4(2) no
    C3 C4 C5 . . . 120.2(2) no
    C4 C5 C6 . . . 120.1(2) no
    N1 C6 C1 . . . 115.76(16) no
    N1 C6 C5 . . . 124.68(18) no
    C1 C6 C5 . . . 119.39(18) no
    C8 C7 C9 . . . 119.35(17) no
    N1 C7 C8 . . . 120.02(17) no
    N1 C7 C9 . . . 120.60(17) no
    C7 C9 C10 . . . 124.56(17) no
    O2 C10 C9 . . . 122.23(17) no
    O2 C10 C11 . . . 118.64(18) no
    C9 C10 C11 . . . 119.12(17) no
    C1 C2 H2 . . . 120.00 no
    C3 C2 H2 . . . 120.00 no
    C2 C3 H3 . . . 120.00 no
    C4 C3 H3 . . . 120.00 no
    C3 C4 H4 . . . 120.00 no
    C5 C4 H4 . . . 120.00 no
    C4 C5 H5 . . . 120.00 no
    C6 C5 H5 . . . 120.00 no
    C7 C8 H8A . . . 109.00 no
    C7 C8 H8B . . . 109.00 no
    C7 C8 H8C . . . 109.00 no
    H8A C8 H8B . . . 109.00 no
    H8A C8 H8C . . . 110.00 no
    H8B C8 H8C . . . 109.00 no
    C7 C9 H9 . . . 118.00 no
    C10 C9 H9 . . . 118.00 no
    C10 C11 H11A . . . 109.00 no
    C10 C11 H11B . . . 109.00 no
    C10 C11 H11C . . . 109.00 no
    H11A C11 H11B . . . 109.00 no
    H11A C11 H11C . . . 110.00 no
    H11B C11 H11C . . . 110.00 no
loop_
    _geom_torsion_atom_site_label_1
    _geom_torsion_atom_site_label_2
    _geom_torsion_atom_site_label_3
    _geom_torsion_atom_site_label_4
    _geom_torsion_site_symmetry_1
    _geom_torsion_site_symmetry_2
    _geom_torsion_site_symmetry_3
    _geom_torsion_site_symmetry_4
    _geom_torsion
    _geom_torsion_publ_flag
    C6 N1 C7 C9 . . . . -177.06(19) no
    C7 N1 C6 C1 . . . . 148.6(2) no
    C7 N1 C6 C5 . . . . -36.2(3) no
    C6 N1 C7 C8 . . . . 0.8(3) no
    C6 C1 C2 C3 . . . . -0.1(3) no
    O1 C1 C6 N1 . . . . -2.5(3) no
    O1 C1 C6 C5 . . . . -177.92(18) no
    O1 C1 C2 C3 . . . . 179.93(18) no
    C2 C1 C6 N1 . . . . 177.60(17) no
    C2 C1 C6 C5 . . . . 2.1(3) no
    C1 C2 C3 C4 . . . . -0.8(3) no
    C2 C3 C4 C5 . . . . -0.3(3) no
    C3 C4 C5 C6 . . . . 2.3(3) no
    C4 C5 C6 N1 . . . . -178.26(19) no
    C4 C5 C6 C1 . . . . -3.2(3) no
    N1 C7 C9 C10 . . . . 3.0(3) no
    C8 C7 C9 C10 . . . . -174.9(2) no
    C7 C9 C10 O2 . . . . -2.2(3) no
    C7 C9 C10 C11 . . . . 176.5(2) no
loop_
    _geom_hbond_atom_site_label_D
    _geom_hbond_atom_site_label_H
    _geom_hbond_atom_site_label_A
    _geom_hbond_site_symmetry_A
    _geom_hbond_distance_DH
    _geom_hbond_distance_HA
    _geom_hbond_distance_DA
    _geom_hbond_angle_DHA
    _geom_hbond_publ_flag
    N1 H1N O1 . 0.96(3) 2.28(3) 2.633(2) 100.9(18) yes
    N1 H1N O2 . 0.96(3) 1.85(3) 2.641(2) 139(2) yes
    O1 H1 O2 3_465 0.93(3) 1.72(3) 2.637(2) 172(3) yes
data_global
_journal_date_recd_electronic     2012-06-08
_journal_date_accepted     2012-06-19
_journal_name_full     'Acta Crystallographica, Section E'
_journal_year     2012
_journal_volume     68
_journal_issue      7
_journal_page_first     o2188
_journal_page_last     o2189
_journal_paper_category     QO
_journal_paper_doi     10.1107/S1600536812027894
_journal_coeditor_code     SU2455
_publ_contact_author_name     'Keraghel Saida'
_publ_contact_author_address
;
Laboratoire d'Electrochimie, d'Ingenierie Mol\'eculaire et de Catalyse Redox
Departement de G\'enie des Proc\'ed\'es Facult\'e de Technologie Universit\'e
Ferhat Abbas S\'etif
Algeria
;
_publ_contact_author_email     's_marouani20012002@yahoo.fr'
_publ_contact_author_fax     '00 213 36 92 51 21'
_publ_contact_author_phone     '00 213 36 92 51 33'
_publ_section_title
;
(<i>Z</i>)-4-(2-Hydroxyanilino)pent-3-en-2-one
;
loop_
    _publ_author_name
    _publ_author_footnote
    _publ_author_address
    'Fatiha, Benghanem' ?
;
Laboratoire d'Electrochimie, d'Ingenierie Mol\'eculaire et de Catalyse Redox
Departement de G\'enie des Proc\'ed\'es, Facult\'e de Technologie
Universit\'e Ferhat Abbas
S\'etif
Algeria
;
    'Saida, Keraghel' .
;
Laboratoire d'Electrochimie, d'Ingenierie Mol\'eculaire et de Catalyse Redox
Departement de G\'enie des Proc\'ed\'es, Facult\'e de Technologie
Universit\'e Ferhat Abbas
S\'etif
Algeria
;
    'Safia, Chahmana' .
;
Laboratoire d'Electrochimie, d'Ingenierie Mol\'eculaire et de Catalyse Redox
Departement de G\'enie des Proc\'ed\'es, Facult\'e de Technologie
Universit\'e Ferhat Abbas
S\'etif
Algeria
;
    'Ali, Ourari' .
;
Laboratoire d'Electrochimie, d'Ingenierie Mol\'eculaire et de Catalyse Redox
Departement de G\'enie des Proc\'ed\'es, Facult\'e de Technologie
Universit\'e Ferhat Abbas
S\'etif
Algeria
;
    'Lydia, Brelot' .
;
Institut de Chimie de Strasbourg, UMR 7177 CNRS-UdS,
Service de Radiocristallographie, 1 rue Blaise Pascal, 67008 Strasbourg Cedex,
France
;
