# Supplementary material for: (Z)-4-(2-Hy­droxy­anilino)pent-3-en-2-one
Source: Acta Crystallogr Sect E Struct Rep Online. 2012 Jun 23;68(Pt 7):o2188–9. doi: 10.1107/S1600536812027894 (PMC3393989; doi:10.1107/S1600536812027894)
Supplement: Supplementary file 2 [file e-68-o2188-Isup2.hkl]

#
# h,k,l, Fc-squared, Fo-squared, sigma(Fo-squared) and status flag
#
data_I
_shelx_title ' import in P 21 21 21'
_shelx_refln_list_code          4
_shelx_F_calc_maximum       73.21
_exptl_crystal_F_000       408.00
_reflns_d_resolution_high  0.7704
 
loop_
 _symmetry_equiv_pos_as_xyz
 'x, y, z'
 '-x+1/2, -y, z+1/2'
 'x+1/2, -y+1/2, -z'
 '-x, y+1/2, -z+1/2'
 
_cell_length_a     8.7826
_cell_length_b    10.3999
_cell_length_c    11.1827
_cell_angle_alpha  90.000
_cell_angle_beta   90.000
_cell_angle_gamma  90.000
 
_shelx_F_squared_multiplier     1.000
 
loop_
 _refln_index_h
 _refln_index_k
 _refln_index_l
 _refln_F_squared_calc
 _refln_F_squared_meas
 _refln_F_squared_sigma
 _refln_observed_status
   2   0   0      246.03      211.28      5.09 o
   4   0   0      812.32      699.05     16.16 o
   6   0   0      110.44       97.30      3.12 o
   8   0   0       14.17       15.42      1.47 o
  10   0   0       10.79       11.74      1.98 o
   1   1   0      593.66      457.92     32.13 o
   2   1   0      958.32      747.88     15.55 o
   3   1   0      270.07      237.00      6.82 o
   4   1   0      341.15      337.18      6.97 o
   5   1   0      299.38      304.54      5.43 o
   6   1   0        2.80        1.43      0.38 o
   7   1   0        0.01       -0.85      0.85 o
   8   1   0        4.88        6.88      1.39 o
   9   1   0       92.95       87.42      4.39 o
  10   1   0       36.70       33.11      2.30 o
  11   1   0        0.01        0.21      1.40 o
   0   2   0     1769.97     1922.92     42.70 o
   1   2   0      274.77      297.87      5.83 o
   2   2   0     2814.24     2376.76    113.92 o
   3   2   0      466.37      434.08     13.71 o
   4   2   0      344.01      329.23     13.02 o
   5   2   0        0.71        0.43      0.42 o
   6   2   0       20.21       21.90      0.82 o
   7   2   0        7.03        5.32      0.76 o
   8   2   0        3.50        1.68      1.47 o
   9   2   0        1.54        0.46      1.11 o
  10   2   0       16.58       22.27      1.82 o
  11   2   0        1.73       -1.76      1.93 o
   1   3   0       99.58      131.88      4.88 o
   2   3   0      142.13      134.56      5.43 o
   3   3   0      619.88      660.85     29.67 o
   4   3   0       79.64       79.23      3.58 o
   5   3   0      583.92      531.74     14.35 o
   6   3   0      677.23      680.51     20.14 o
   7   3   0       56.13       49.76      2.10 o
   8   3   0       26.50       26.47      4.00 o
   9   3   0        0.56       -0.10      0.86 o
  10   3   0        1.10        0.80      1.02 o
  11   3   0        2.09        1.10      1.47 o
   0   4   0      146.62      168.44      6.27 o
   1   4   0     1017.39     1222.29     36.11 o
   2   4   0      108.81      158.98     17.60 o
   3   4   0        3.82        6.31      0.48 o
   4   4   0       78.67       65.98      4.64 o
   5   4   0      369.36      396.44     19.68 o
   6   4   0       50.90       44.03      6.80 o
   7   4   0      106.99       94.71     17.10 o
   8   4   0       32.99       31.26      3.43 o
   9   4   0       32.98       33.96      3.74 o
  10   4   0       80.39       93.05     12.67 o
   1   5   0       37.59       37.94      1.69 o
   2   5   0     1387.32     1641.24     79.04 o
   3   5   0     1412.72     1594.56     89.60 o
   4   5   0       91.27       96.78      6.79 o
   5   5   0        4.96        5.34      0.70 o
   6   5   0      331.54      371.56     75.44 o
   7   5   0      202.08      226.46     42.44 o
   8   5   0       21.29       24.57      2.71 o
   9   5   0        2.39        2.66      0.85 o
  10   5   0        0.80        1.15      1.06 o
   0   6   0      764.15      959.53     46.30 o
   1   6   0       19.96       20.17      1.76 o
   2   6   0      415.89      511.34     26.93 o
   3   6   0      268.17      299.52     19.96 o
   4   6   0       69.46       75.46      4.81 o
   5   6   0      402.94      437.60     80.18 o
   6   6   0       59.32       65.30     16.44 o
   7   6   0      135.77      147.67     31.84 o
   8   6   0        5.33        5.15      1.16 o
   9   6   0       27.37       36.27     10.23 o
  10   6   0        3.02        6.21      1.44 o
   1   7   0       92.47      115.80      2.59 o
   2   7   0       80.42       89.47      3.23 o
   3   7   0       81.59      101.93     11.02 o
   4   7   0       39.63       48.27      9.53 o
   5   7   0      375.37      396.26     77.40 o
   6   7   0        4.26        3.99      1.64 o
   7   7   0       64.59       75.95     17.15 o
   8   7   0       17.95       20.79      3.40 o
   9   7   0       16.04       12.15      4.65 o
   0   8   0      638.92      767.38     43.75 o
   1   8   0       32.93       37.98      3.12 o
   2   8   0       45.16       47.25      4.82 o
   3   8   0       84.42       84.04     13.95 o
   4   8   0       75.73       85.26     12.62 o
   5   8   0        0.65        0.80      0.76 o
   6   8   0        6.17        2.80      1.67 o
   7   8   0        0.49       -0.17      0.82 o
   8   8   0       28.17       31.04      6.92 o
   9   8   0       69.09       97.97     25.15 o
   1   9   0       33.80       38.00      1.70 o
   2   9   0        0.19       -0.12      0.66 o
   3   9   0       61.33       56.60      8.73 o
   4   9   0        4.73        4.74      0.77 o
   5   9   0        1.03       -0.08      0.78 o
   6   9   0        2.60        3.03      1.04 o
   7   9   0       18.37       17.00      4.42 o
   8   9   0       47.06       54.49     15.05 o
   0  10   0      103.67      102.29      4.99 o
   1  10   0       95.87      102.45     10.63 o
   2  10   0        2.17        3.01      0.97 o
   3  10   0      290.45      315.40     52.76 o
   4  10   0        0.07        0.84      0.99 o
   5  10   0       62.04       62.92     14.29 o
   6  10   0        0.03       -0.16      1.18 o
   7  10   0       10.02        8.72      2.72 o
   1  11   0        0.58        0.48      0.78 o
   2  11   0        0.23        1.04      0.86 o
   3  11   0       22.45       26.92      2.64 o
   4  11   0        5.14       10.24      3.63 o
   5  11   0        7.50       10.98      4.37 o
   6  11   0        7.89       10.89      2.58 o
   0  12   0        0.65        0.74      1.36 o
   1  12   0        0.00        0.85      1.16 o
   2  12   0      168.48      166.33     14.43 o
   3  12   0        0.26        0.31      1.25 o
   4  12   0       15.19       14.65      4.00 o
   5  12   0        0.05        2.09      1.24 o
   1  13   0        7.57        5.75      1.33 o
   2  13   0        1.20        0.52      1.73 o
   3  13   0      106.11       99.68     19.45 o
   1   0   1       57.86       36.42      2.69 o
   2   0   1      390.87      302.60      5.06 o
   3   0   1      215.56      177.51      3.06 o
   4   0   1     1457.60     1279.31     20.48 o
   5   0   1      314.80      314.16      5.83 o
   6   0   1       19.90       19.15      0.76 o
   7   0   1       74.49       66.62      2.58 o
   8   0   1      290.15      276.97      8.28 o
   9   0   1       28.09       20.91      1.48 o
  10   0   1       18.51       15.46      1.60 o
  11   0   1        0.00        2.89      1.57 o
   0   1   1     1578.89     1212.11    245.10 o
   1   1   1     2299.07     1882.62     73.25 o
   2   1   1     1591.07     1249.05     19.35 o
   3   1   1      173.21      159.65      2.96 o
   4   1   1      107.25       98.51      1.37 o
   5   1   1      750.84      653.78      7.96 o
   6   1   1       13.11        9.89      0.45 o
   7   1   1       20.95       22.08      0.99 o
   8   1   1        5.29        3.83      0.59 o
   9   1   1       49.56       42.39      2.37 o
  10   1   1       21.48       19.20      1.21 o
  11   1   1        6.21        4.93      0.97 o
   2   2   1     1072.11      963.88     24.56 o
   3   2   1       35.54       27.45      0.66 o
   4   2   1      284.92      278.24      5.42 o
   5   2   1      656.36      634.99     10.98 o
   6   2   1       27.86       24.44      0.55 o
   7   2   1       26.37       23.05      0.90 o
   8   2   1       24.07       23.94      1.15 o
   9   2   1       53.68       51.51      1.78 o
  10   2   1       17.41       16.60      1.24 o
  11   2   1        6.97        7.94      1.13 o
   0   3   1      423.22      513.00      9.95 o
   1   3   1     5360.39     5051.69    197.58 o
   2   3   1      296.65      328.52      9.19 o
   3   3   1      261.23      258.94      7.62 o
   4   3   1      201.07      214.40      5.72 o
   5   3   1       58.02       58.08      1.53 o
   6   3   1      386.08      365.65     10.16 o
   7   3   1       71.36       69.48      4.07 o
   8   3   1       46.09       48.40      3.10 o
   9   3   1        0.42        0.25      0.68 o
  10   3   1        2.50        1.93      0.83 o
  11   3   1       64.30       81.42      4.40 o
   0   4   1      390.61      432.39      9.17 o
   1   4   1      507.02      571.85     12.79 o
   2   4   1     1430.38     1615.18     43.78 o
   3   4   1      590.60      588.23     22.40 o
   4   4   1      103.41      100.71      4.45 o
   5   4   1      108.18      109.78      4.32 o
   6   4   1      106.49      112.39      6.77 o
   7   4   1       96.26       93.13      9.04 o
   8   4   1       24.21       23.93      1.65 o
   9   4   1       10.90       10.37      0.89 o
  10   4   1        0.61        1.62      0.95 o
   0   5   1      104.87      112.85      3.53 o
   1   5   1      419.98      527.54     10.34 o
   2   5   1      299.13      341.73     10.24 o
   3   5   1       63.34       56.18      1.78 o
   4   5   1      110.66      111.58      5.52 o
   5   5   1      338.97      348.66     16.42 o
   6   5   1       84.32       87.32     10.61 o
   7   5   1      145.11      158.49     19.97 o
   8   5   1       10.20       12.61      1.65 o
   9   5   1        3.83        5.99      0.94 o
  10   5   1        6.58       12.17      1.73 o
   0   6   1      211.02      251.69      4.75 o
   1   6   1      814.29     1007.56     23.13 o
   2   6   1       26.45       33.70      1.14 o
   3   6   1      439.15      488.44     21.05 o
   4   6   1       15.81       13.88      0.59 o
   5   6   1      469.34      484.23     42.74 o
   6   6   1       93.18       89.31     11.04 o
   7   6   1       11.24       11.00      1.48 o
   8   6   1       55.13       61.98      6.85 o
   9   6   1        6.03        8.63      1.66 o
  10   6   1       32.75       41.27      8.59 o
   0   7   1        5.41        8.33      0.60 o
   1   7   1       97.40      114.81      2.91 o
   2   7   1      105.17      114.02      3.54 o
   3   7   1      189.78      191.43      8.93 o
   4   7   1       49.59       50.11      3.09 o
   5   7   1       96.17      102.81     11.54 o
   6   7   1       83.73       86.53     10.56 o
   7   7   1       60.31       65.33      8.85 o
   8   7   1       52.50       61.79      8.80 o
   9   7   1       60.96       77.51     12.62 o
   0   8   1       67.06       69.99      3.08 o
   1   8   1        9.85       10.48      0.55 o
   2   8   1      129.82      138.47      7.03 o
   3   8   1      174.95      194.67     19.33 o
   4   8   1        6.31        6.12      0.77 o
   5   8   1       48.08       49.02      6.67 o
   6   8   1       20.75       21.48      2.88 o
   7   8   1       33.71       36.69      4.42 o
   8   8   1       22.26       20.39      3.99 o
   9   8   1       57.62       67.94     10.96 o
   0   9   1      238.26      257.20      8.06 o
   1   9   1      205.80      222.35     10.48 o
   2   9   1        0.23        0.66      0.51 o
   3   9   1       28.38       28.46      2.76 o
   4   9   1       39.01       36.23      2.30 o
   5   9   1        0.30        0.63      0.74 o
   6   9   1        1.22        1.60      0.66 o
   7   9   1       13.09       16.85      3.53 o
   8   9   1       20.79       19.48      1.65 o
   0  10   1        5.03        4.39      0.82 o
   1  10   1       49.76       52.05      1.62 o
   2  10   1       32.81       34.82      2.75 o
   3  10   1       80.53       89.37     10.91 o
   4  10   1      126.48      128.02     11.26 o
   5  10   1        2.17        1.71      0.77 o
   6  10   1        8.71        7.17      2.05 o
   7  10   1       27.55       31.20      4.42 o
   0  11   1        5.08        5.30      0.98 o
   1  11   1        8.12        7.85      0.76 o
   2  11   1       92.29       90.50      5.19 o
   3  11   1       76.72       75.26      8.57 o
   4  11   1       13.47       14.27      2.00 o
   5  11   1       14.78       14.53      1.78 o
   6  11   1        4.45        4.43      0.96 o
   0  12   1        9.68        6.63      1.26 o
   1  12   1       18.31       18.75      1.20 o
   2  12   1      180.75      186.61      9.66 o
   3  12   1       97.62       97.23      9.43 o
   4  12   1       37.59       40.10      4.15 o
   5  12   1        5.64        4.00      1.05 o
   0  13   1        9.22        8.92      1.73 o
   1  13   1        5.30        5.16      0.94 o
   2  13   1       11.05       10.88      1.19 o
   1   0   2     1801.11     1380.79     46.39 o
   2   0   2       73.55       65.99      2.23 o
   3   0   2     1063.62      858.79     19.01 o
   4   0   2      943.81      813.85     13.34 o
   5   0   2      119.67      102.86      2.15 o
   6   0   2      115.51      101.53      2.26 o
   7   0   2      132.74      122.61      3.35 o
   8   0   2        9.73        5.41      1.07 o
   9   0   2        5.10        2.44      0.83 o
  10   0   2        0.02        0.48      1.22 o
  11   0   2        2.70        4.01      1.30 o
   0   1   2     1854.73     1779.47     94.20 o
   1   1   2      932.71      830.18     21.47 o
   2   1   2      286.94      258.57      6.67 o
   3   1   2      297.34      238.34      5.13 o
   4   1   2     1312.27     1153.84     20.04 o
   5   1   2       79.68       71.73      1.19 o
   6   1   2       43.54       44.89      0.82 o
   7   1   2       23.55       20.22      0.89 o
   8   1   2      115.20      104.86      2.74 o
   9   1   2       38.96       37.39      1.33 o
  10   1   2        7.26        5.50      0.88 o
  11   1   2       16.35       17.53      1.41 o
   0   2   2       18.53       19.93      1.34 o
   2   2   2      695.04      655.97     17.22 o
   3   2   2       87.97       78.86      2.44 o
   4   2   2       28.49       27.00      0.50 o
   5   2   2       33.75       27.87      0.62 o
   6   2   2      318.58      290.32      4.77 o
   7   2   2      134.92      126.21      3.98 o
   8   2   2      212.14      203.41      8.89 o
   9   2   2       19.93       18.39      2.02 o
  10   2   2       13.48       14.95      1.54 o
  11   2   2       20.04       22.82      1.51 o
   0   3   2       60.03       65.60      1.50 o
   1   3   2      539.80      586.46     20.22 o
   2   3   2     1263.70     1275.58     33.23 o
   3   3   2      386.66      392.89     13.96 o
   4   3   2       47.86       43.81      1.41 o
   5   3   2       26.96       23.15      0.62 o
   6   3   2      242.85      238.20      7.73 o
   7   3   2       54.17       53.46      2.58 o
   8   3   2       17.63       13.57      1.08 o
   9   3   2       25.16       26.51      1.70 o
  10   3   2        0.93        1.29      0.73 o
  11   3   2        7.28        6.48      1.11 o
   0   4   2      297.95      306.67      8.01 o
   1   4   2      336.74      391.80      9.54 o
   2   4   2      322.29      326.12     10.88 o
   3   4   2      660.55      716.74     26.73 o
   4   4   2       42.75       42.30      2.43 o
   5   4   2        0.13        0.44      0.26 o
   6   4   2      392.53      393.04     23.94 o
   7   4   2       92.74      102.41      7.11 o
   8   4   2       19.91       22.35      1.89 o
   9   4   2       15.30       16.78      1.63 o
  10   4   2       29.47       31.53      2.72 o
   0   5   2      192.43      237.44      7.96 o
   1   5   2      536.80      614.53     14.44 o
   2   5   2      318.66      375.16     15.07 o
   3   5   2       34.88       39.39      1.20 o
   4   5   2       31.49       33.24      1.87 o
   5   5   2       26.07       23.83      1.62 o
   6   5   2      639.50      671.27     58.93 o
   7   5   2       13.83       13.62      1.41 o
   8   5   2       48.31       52.87      8.24 o
   9   5   2       33.04       43.83      3.92 o
  10   5   2       15.46       21.72      1.31 o
   0   6   2      127.93      169.27      6.11 o
   1   6   2      241.49      290.25      6.41 o
   2   6   2      551.11      650.81     27.43 o
   3   6   2       51.43       46.15      1.54 o
   4   6   2        9.68       10.62      0.80 o
   5   6   2       29.11       26.08      2.28 o
   6   6   2       40.01       36.79      2.88 o
   7   6   2       13.40       15.72      1.37 o
   8   6   2       50.78       57.49      7.63 o
   9   6   2       24.12       24.30      2.66 o
  10   6   2        9.24       15.02      3.49 o
   0   7   2      126.35      163.00      6.29 o
   1   7   2      250.23      293.87      7.78 o
   2   7   2      233.23      274.59      9.60 o
   3   7   2      161.85      175.45      7.48 o
   4   7   2      216.08      226.33     14.59 o
   5   7   2       33.15       37.97      4.15 o
   6   7   2        9.04        8.03      0.76 o
   7   7   2        1.90        0.68      0.68 o
   8   7   2       81.04       98.05     12.03 o
   9   7   2       17.61       19.47      1.84 o
   0   8   2      255.25      283.93     15.03 o
   1   8   2      107.92      114.46      3.47 o
   2   8   2       51.77       60.32      4.05 o
   3   8   2      147.77      159.18      5.61 o
   4   8   2      441.98      455.57     39.77 o
   5   8   2      109.89      123.93     13.59 o
   6   8   2       25.21       26.74      3.31 o
   7   8   2        2.28        2.08      0.83 o
   8   8   2        4.80        3.67      1.99 o
   9   8   2       11.40       11.97      2.02 o
   0   9   2        4.17        2.07      0.82 o
   1   9   2       57.16       59.93      2.06 o
   2   9   2       30.16       32.28      2.17 o
   3   9   2       62.75       55.23      4.84 o
   4   9   2      218.44      225.96     18.33 o
   5   9   2       17.35       17.20      2.73 o
   6   9   2        4.78        6.38      0.81 o
   7   9   2        0.31        0.78      0.72 o
   8   9   2       28.47       34.02      5.51 o
   0  10   2       63.50       69.42      3.29 o
   1  10   2       16.17       15.75      0.89 o
   2  10   2       67.86       69.21      5.12 o
   3  10   2       56.28       56.79      6.25 o
   4  10   2      109.37      113.44     15.19 o
   5  10   2        8.11        9.68      1.12 o
   6  10   2       12.43       14.05      1.79 o
   7  10   2       14.21       14.85      2.31 o
   0  11   2       38.82       39.51      6.41 o
   1  11   2       68.29       72.21      2.13 o
   2  11   2       92.18       96.32      8.10 o
   3  11   2       44.19       46.85      4.43 o
   4  11   2       16.29       15.21      2.34 o
   5  11   2        7.40        7.49      1.16 o
   6  11   2       20.72       21.66      3.11 o
   0  12   2       43.86       36.36      2.29 o
   1  12   2       19.04       17.22      1.19 o
   2  12   2        8.60        8.03      0.95 o
   3  12   2        8.29        8.12      1.83 o
   4  12   2       26.14       26.10      4.29 o
   0  13   2       13.11       11.28      3.35 o
   1  13   2       22.54       17.05      1.32 o
   2  13   2       19.10       16.09      1.36 o
   1   0   3      811.28      744.33     35.13 o
   2   0   3       28.04       22.95      0.63 o
   3   0   3       50.87       40.65      1.72 o
   4   0   3      214.66      168.50      3.85 o
   5   0   3        9.39       10.44      0.48 o
   6   0   3       10.20        8.97      0.52 o
   7   0   3      243.83      207.19      7.46 o
   8   0   3       57.78       53.68      1.72 o
   9   0   3       41.91       37.33      1.96 o
  10   0   3        5.47        4.20      1.76 o
  11   0   3       14.34       13.91      1.75 o
   0   1   3     1501.51     1371.78     60.67 o
   1   1   3      660.02      627.35     26.76 o
   2   1   3      250.83      231.45      5.96 o
   3   1   3      485.96      434.26     11.06 o
   4   1   3      475.26      441.81      9.14 o
   5   1   3      115.49      111.60      2.70 o
   6   1   3       32.61       27.31      0.92 o
   7   1   3      100.79       93.46      2.09 o
   8   1   3       64.41       61.63      1.56 o
   9   1   3        4.74        5.64      0.73 o
  10   1   3       22.59       17.79      1.38 o
  11   1   3       14.88       17.42      1.45 o
   0   2   3      754.06      785.40     53.14 o
   1   2   3      924.16      897.20     31.02 o
   2   2   3     2690.80     2614.08     69.98 o
   3   2   3      126.96      123.98      3.37 o
   4   2   3      189.04      187.14      5.16 o
   5   2   3       29.76       29.71      1.29 o
   6   2   3       77.30       67.48      2.09 o
   7   2   3      505.04      496.76     19.78 o
   8   2   3        9.66       11.96      1.25 o
   9   2   3       20.15       16.59      1.13 o
  10   2   3        6.31        6.11      0.83 o
  11   2   3        8.98        8.18      1.12 o
   0   3   3      120.38      162.27      9.68 o
   1   3   3     1545.64     1743.60     54.06 o
   2   3   3      122.35      139.66      4.64 o
   3   3   3      279.23      283.75      9.75 o
   4   3   3        8.37        7.54      0.46 o
   5   3   3        5.34        4.77      0.25 o
   6   3   3        0.99        0.64      0.25 o
   7   3   3      131.37      125.47      6.13 o
   8   3   3      118.83      118.09      8.65 o
   9   3   3       32.24       31.66      1.78 o
  10   3   3        8.57       10.17      1.04 o
   0   4   3       48.86       59.01      2.32 o
   1   4   3      217.17      241.71      7.68 o
   2   4   3      650.82      706.66     26.30 o
   3   4   3      754.74      860.23     32.59 o
   4   4   3       28.19       26.06      0.99 o
   5   4   3       91.37       92.61      5.35 o
   6   4   3      394.07      396.11     17.92 o
   7   4   3      121.21      131.17      6.29 o
   8   4   3       95.16       97.30      8.33 o
   9   4   3       47.61       55.95      5.65 o
  10   4   3        1.69        1.43      0.78 o
   0   5   3       38.55       38.30      1.67 o
   1   5   3      542.81      621.05     25.28 o
   2   5   3      196.49      228.29      8.54 o
   3   5   3       32.89       40.57      1.56 o
   4   5   3        7.28        7.01      0.38 o
   5   5   3       47.67       45.76      3.90 o
   6   5   3       13.17       12.28      0.97 o
   7   5   3      186.97      198.23     21.00 o
   8   5   3       32.19       39.30      4.01 o
   9   5   3        1.01        0.47      0.76 o
  10   5   3       26.02       30.92      3.42 o
   0   6   3       14.44       15.77      1.42 o
   1   6   3       75.63       79.50      3.12 o
   2   6   3       31.08       31.84      1.50 o
   3   6   3      119.76      139.94      6.05 o
   4   6   3      133.83      127.53      6.20 o
   5   6   3      184.58      179.98     14.65 o
   6   6   3       33.23       29.44      3.55 o
   7   6   3       90.96      102.26     11.62 o
   8   6   3       62.34       71.33     10.77 o
   9   6   3       19.16       20.57      2.81 o
   0   7   3      590.83      653.89     26.43 o
   1   7   3      132.23      141.76      4.00 o
   2   7   3       30.24       32.11      1.32 o
   3   7   3       66.81       66.20      2.96 o
   4   7   3      170.74      187.70     13.93 o
   5   7   3      206.88      216.36     20.20 o
   6   7   3        2.79        2.51      0.61 o
   7   7   3        1.77        2.05      0.78 o
   8   7   3       26.78       29.30      4.36 o
   9   7   3        0.34        0.46      0.86 o
   0   8   3       55.78       60.09      2.98 o
   1   8   3       19.02       18.67      0.74 o
   2   8   3      106.32      114.87      6.88 o
   3   8   3       18.78       15.91      1.05 o
   4   8   3      161.58      152.65      8.19 o
   5   8   3      250.29      268.35     27.75 o
   6   8   3       14.75       15.63      2.41 o
   7   8   3       27.11       29.03      4.69 o
   8   8   3       34.08       42.08      5.87 o
   0   9   3       75.90       78.90      5.84 o
   1   9   3      170.32      184.00     10.12 o
   2   9   3       36.40       35.97      1.98 o
   3   9   3       80.96       77.12      5.19 o
   4   9   3        0.46        1.19      0.36 o
   5   9   3       29.87       28.97      4.06 o
   6   9   3        1.99        2.73      0.68 o
   7   9   3       18.87       22.75      2.82 o
   8   9   3       13.02       14.09      2.14 o
   0  10   3       23.52       25.38      1.48 o
   1  10   3       77.85       82.74      3.91 o
   2  10   3       62.27       68.13      5.96 o
   3  10   3      125.26      138.19      9.93 o
   4  10   3       45.53       42.52      4.86 o
   5  10   3        5.92        4.49      0.85 o
   6  10   3       27.56       28.58      5.27 o
   7  10   3       11.57       11.73      2.14 o
   0  11   3        3.02        3.07      0.94 o
   1  11   3      164.73      154.72      5.83 o
   2  11   3       12.47       11.42      1.15 o
   3  11   3       16.04       12.48      1.84 o
   4  11   3       22.78       21.56      2.89 o
   5  11   3       22.88       22.10      3.70 o
   6  11   3       17.50       13.92      2.36 o
   0  12   3        0.13        3.36      6.21 o
   1  12   3        0.00        0.27      0.77 o
   2  12   3        1.82        2.54      0.84 o
   3  12   3       10.24       10.05      1.05 o
   4  12   3       21.14       20.48      2.26 o
   0  13   3        1.52        0.52      1.30 o
   1  13   3        1.61        0.43      0.81 o
   0   0   4      452.82      373.01     19.26 o
   1   0   4      662.03      643.42     19.30 o
   2   0   4        3.10        4.49      0.39 o
   3   0   4        0.18        0.07      0.17 o
   4   0   4       40.71       37.31      0.99 o
   5   0   4       46.53       42.56      1.51 o
   6   0   4      222.09      203.76      6.13 o
   7   0   4      334.50      320.17      7.47 o
   8   0   4        0.26        2.07      1.10 o
   9   0   4       63.13       63.42      2.70 o
  10   0   4       14.31       11.17      1.33 o
   0   1   4      124.36      114.03      4.42 o
   1   1   4      371.82      358.53      9.89 o
   2   1   4      897.76      848.46     23.87 o
   3   1   4      660.48      638.91     18.04 o
   4   1   4      285.24      263.59      6.67 o
   5   1   4       34.21       28.17      0.94 o
   6   1   4      231.55      216.94      4.58 o
   7   1   4        3.94        4.30      0.37 o
   8   1   4      350.95      342.32      7.98 o
   9   1   4       36.55       39.04      1.59 o
  10   1   4        2.77        1.22      0.84 o
   0   2   4       63.27       55.57      2.85 o
   1   2   4      484.97      517.02     15.53 o
   2   2   4      548.38      581.03     20.28 o
   3   2   4      784.34      790.87     25.37 o
   4   2   4      221.92      196.84      5.88 o
   5   2   4       99.70       96.51      2.92 o
   6   2   4       40.60       40.08      1.61 o
   7   2   4      154.90      172.75      7.69 o
   8   2   4       49.19       45.82      2.57 o
   9   2   4       36.68       45.27      1.94 o
  10   2   4        2.88        2.22      0.81 o
   0   3   4      430.71      508.43     35.59 o
   1   3   4      106.45      100.01      3.52 o
   2   3   4      349.82      359.98     12.39 o
   3   3   4       21.43       22.49      0.88 o
   4   3   4      117.55       99.90      3.58 o
   5   3   4      104.75       89.45      3.61 o
   6   3   4       85.47       73.53      3.53 o
   7   3   4      456.26      474.61     22.28 o
   8   3   4       38.29       43.01      2.65 o
   9   3   4        4.03        3.22      0.81 o
  10   3   4       14.87       16.82      1.19 o
   0   4   4       72.94       91.52      5.99 o
   1   4   4      632.05      666.57     22.40 o
   2   4   4     2017.14     2225.69     80.73 o
   3   4   4      392.30      394.53     15.53 o
   4   4   4       33.17       33.95      1.40 o
   5   4   4      156.06      150.78      7.86 o
   6   4   4      185.41      192.77     10.03 o
   7   4   4       30.23       34.13      1.76 o
   8   4   4       48.40       49.09      2.70 o
   9   4   4       37.09       42.17      1.63 o
  10   4   4        9.20        8.76      1.07 o
   0   5   4        2.40        0.91      0.27 o
   1   5   4       85.76       85.39      3.13 o
   2   5   4      191.44      207.24      7.30 o
   3   5   4       22.59       18.78      0.78 o
   4   5   4       57.91       60.98      3.70 o
   5   5   4       71.38       65.46      6.24 o
   6   5   4       19.55       18.20      1.56 o
   7   5   4      133.57      154.43     19.70 o
   8   5   4       38.62       39.47      4.16 o
   9   5   4        2.57        2.83      0.80 o
  10   5   4        7.15        8.14      1.31 o
   0   6   4      129.48      133.22      9.06 o
   1   6   4       33.30       40.58      1.56 o
   2   6   4       57.35       72.04      2.46 o
   3   6   4       41.77       45.11      2.20 o
   4   6   4       56.59       65.61      4.09 o
   5   6   4      128.65      125.65      8.41 o
   6   6   4       18.97       16.27      1.17 o
   7   6   4       11.59       11.66      1.92 o
   8   6   4       70.50       77.28      8.95 o
   9   6   4        2.10        2.68      1.05 o
   0   7   4        2.62        2.61      0.37 o
   1   7   4       23.09       23.76      0.65 o
   2   7   4       14.91       12.74      0.75 o
   3   7   4        2.90        1.99      0.27 o
   4   7   4       86.49       90.25      6.52 o
   5   7   4       84.94       80.58      6.78 o
   6   7   4       17.69       18.88      2.24 o
   7   7   4       21.33       20.72      3.99 o
   8   7   4       41.68       45.29      6.49 o
   9   7   4       77.61      110.89     14.32 o
   0   8   4      247.31      262.34     19.09 o
   1   8   4       51.13       53.07      2.86 o
   2   8   4       33.28       41.37      1.74 o
   3   8   4       68.96       70.58      3.25 o
   4   8   4      122.13      121.34      6.77 o
   5   8   4        4.62        4.26      0.49 o
   6   8   4        9.36        9.85      1.66 o
   7   8   4       21.99       26.20      3.94 o
   8   8   4       15.10       16.69      3.61 o
   0   9   4      356.88      376.13     26.76 o
   1   9   4      199.38      196.02     10.73 o
   2   9   4       97.97      100.82      8.30 o
   3   9   4       21.23       23.74      1.71 o
   4   9   4        5.76        4.46      0.63 o
   5   9   4       44.28       46.61      6.27 o
   6   9   4       64.60       75.28     11.49 o
   7   9   4        9.90        9.58      1.10 o
   0  10   4       11.11       11.51      1.16 o
   1  10   4       14.62       13.69      1.48 o
   2  10   4       34.06       33.71      1.63 o
   3  10   4       64.64       71.34      5.09 o
   4  10   4       93.96       96.41      8.38 o
   5  10   4       10.90       10.11      1.34 o
   6  10   4        6.14        5.42      1.52 o
   0  11   4        1.01       -0.34      0.83 o
   1  11   4        9.13        8.24      0.84 o
   2  11   4        9.64        9.22      1.76 o
   3  11   4       19.04       15.30      2.22 o
   4  11   4       36.56       34.49      3.85 o
   5  11   4        0.76        0.23      0.84 o
   0  12   4       23.63       20.22      1.86 o
   1  12   4        3.42        3.12      0.97 o
   2  12   4        2.49        2.18      0.78 o
   3  12   4       12.84       11.40      1.14 o
   4  12   4        4.37        5.49      1.48 o
   1   0   5     2306.03     2277.19     80.96 o
   2   0   5        3.87        5.72      0.46 o
   3   0   5       99.67      117.43      5.68 o
   4   0   5       29.35       20.55      0.75 o
   5   0   5       21.88       20.23      0.84 o
   6   0   5      160.15      164.08      6.78 o
   7   0   5      135.49      134.20      2.95 o
   8   0   5      113.21      120.39      4.39 o
   9   0   5        0.00        0.91      1.04 o
  10   0   5        3.12        2.91      1.19 o
   0   1   5       64.62       75.81      2.40 o
   1   1   5      525.26      539.63     14.39 o
   2   1   5      295.71      302.35      8.58 o
   3   1   5      281.55      256.08      7.61 o
   4   1   5      116.49      109.60      3.73 o
   5   1   5       33.61       29.04      0.80 o
   6   1   5       93.30       91.87      1.94 o
   7   1   5       28.09       24.45      0.78 o
   8   1   5       76.28       76.27      2.32 o
   9   1   5      115.10      122.09      3.21 o
  10   1   5       28.44       33.56      2.05 o
   0   2   5        4.82        5.75      0.35 o
   1   2   5      142.87      152.31      5.01 o
   2   2   5      125.54      129.57      4.95 o
   3   2   5      252.27      252.37      9.37 o
   4   2   5      119.44      119.90      3.79 o
   5   2   5      303.58      281.08      7.40 o
   6   2   5      362.73      363.32     10.44 o
   7   2   5      219.07      222.26      8.35 o
   8   2   5        3.46        4.47      0.53 o
   9   2   5       34.24       35.62      1.41 o
  10   2   5       29.72       33.55      1.68 o
   0   3   5       16.73       14.23      0.90 o
   1   3   5      170.81      184.42      6.55 o
   2   3   5      463.09      505.18     18.51 o
   3   3   5      113.21      121.09      5.02 o
   4   3   5      652.93      680.77     22.66 o
   5   3   5       10.81        9.80      0.39 o
   6   3   5       73.40       79.57      3.65 o
   7   3   5      122.36      130.63      6.98 o
   8   3   5       27.99       26.22      1.51 o
   9   3   5       10.55        6.97      0.79 o
  10   3   5        9.92        9.46      1.03 o
   0   4   5        8.55        8.49      0.76 o
   1   4   5       30.83       30.90      1.23 o
   2   4   5      111.45      127.80      4.50 o
   3   4   5       24.01       21.98      1.84 o
   4   4   5      103.35      105.48      5.14 o
   5   4   5        7.98        8.16      0.57 o
   6   4   5      144.55      154.60      9.76 o
   7   4   5      171.22      178.69     10.81 o
   8   4   5       49.86       58.16      3.66 o
   9   4   5       18.90       19.08      1.04 o
  10   4   5        6.23        6.09      0.86 o
   0   5   5       62.50       73.94      5.28 o
   1   5   5       70.19       73.83      2.84 o
   2   5   5       90.59       89.43      3.28 o
   3   5   5      257.75      284.92     11.96 o
   4   5   5      216.76      237.07     14.45 o
   5   5   5       32.82       27.75      2.52 o
   6   5   5        0.20        0.01      0.40 o
   7   5   5       50.51       48.39      4.20 o
   8   5   5       68.61       72.43      9.38 o
   9   5   5       12.80       14.33      2.13 o
   0   6   5       22.61       25.96      1.73 o
   1   6   5       50.11       51.96      2.23 o
   2   6   5       99.20      101.39      3.80 o
   3   6   5      145.15      156.81      8.65 o
   4   6   5      202.28      202.31     14.47 o
   5   6   5       35.59       30.67      1.76 o
   6   6   5       28.71       29.26      2.36 o
   7   6   5       55.36       60.66      7.18 o
   8   6   5       27.15       34.53      5.36 o
   9   6   5       30.88       29.61      2.88 o
   0   7   5      223.39      242.33     19.53 o
   1   7   5      257.44      274.01     14.20 o
   2   7   5       15.08       15.96      0.79 o
   3   7   5       62.43       64.04      2.22 o
   4   7   5        6.10        6.02      0.36 o
   5   7   5       92.95       90.94      8.24 o
   6   7   5       32.50       29.16      4.62 o
   7   7   5       19.50       19.92      3.51 o
   8   7   5       29.98       38.13      2.02 o
   0   8   5      133.67      138.12     13.57 o
   1   8   5       50.49       46.66      2.85 o
   2   8   5       22.13       20.66      0.83 o
   3   8   5       25.88       27.24      2.02 o
   4   8   5       14.33       17.27      0.94 o
   5   8   5        8.53        7.74      1.25 o
   6   8   5        0.03       -0.08      0.64 o
   7   8   5        7.77        7.29      2.39 o
   8   8   5       20.05       25.81      5.82 o
   0   9   5       16.60       17.42      1.16 o
   1   9   5      101.88      100.85      5.77 o
   2   9   5       56.69       53.00      2.48 o
   3   9   5      123.21      122.12      7.17 o
   4   9   5       76.43       84.47      6.62 o
   5   9   5       37.36       35.27      3.31 o
   6   9   5        2.44        2.65      0.86 o
   7   9   5        9.53        8.54      1.25 o
   0  10   5        6.44        7.50      3.12 o
   1  10   5       39.98       35.71      1.85 o
   2  10   5        0.55        0.48      0.55 o
   3  10   5       14.89       16.67      0.89 o
   4  10   5       12.03       13.19      1.24 o
   5  10   5        9.16        8.70      0.88 o
   6  10   5        5.76        3.80      1.18 o
   0  11   5       15.22       12.71      1.62 o
   1  11   5       17.63       15.85      1.19 o
   2  11   5        6.79        5.45      0.74 o
   3  11   5       28.42       28.75      1.54 o
   4  11   5        4.17        4.98      1.89 o
   5  11   5        7.81        5.34      1.16 o
   0  12   5        6.74        6.62      1.49 o
   1  12   5       31.71       26.61      1.59 o
   2  12   5       17.74       14.26      1.85 o
   3  12   5       10.20        7.63      1.00 o
   0   0   6        3.53        9.17      1.35 o
   1   0   6       41.37       42.79      1.59 o
   2   0   6        3.13        4.28      0.45 o
   3   0   6       36.55       31.89      1.64 o
   4   0   6      206.91      204.86     10.24 o
   5   0   6        7.32        7.05      1.07 o
   6   0   6      352.38      357.02     15.71 o
   7   0   6       78.12       85.00      2.74 o
   8   0   6       68.50       70.22      5.93 o
   9   0   6       99.70      110.58      5.27 o
  10   0   6       64.71       78.20      8.85 o
   0   1   6      640.39      669.19     28.35 o
   1   1   6      716.63      771.51     19.70 o
   2   1   6       99.41       95.35      3.10 o
   3   1   6       27.83       26.86      0.86 o
   4   1   6       44.90       43.79      1.39 o
   5   1   6      746.04      744.73     21.19 o
   6   1   6       28.27       29.80      1.02 o
   7   1   6       49.61       50.93      1.33 o
   8   1   6       16.47       13.93      1.08 o
   9   1   6       50.24       57.34      2.15 o
  10   1   6        2.89        3.59      0.80 o
   0   2   6      111.55      128.72      4.78 o
   1   2   6      351.54      359.90     10.30 o
   2   2   6       46.89       49.50      1.69 o
   3   2   6      167.66      201.60      7.88 o
   4   2   6       23.09       24.46      0.98 o
   5   2   6      128.47      127.36      4.55 o
   6   2   6      204.63      207.10      7.86 o
   7   2   6        9.61        9.51      0.91 o
   8   2   6        7.88        8.75      0.64 o
   9   2   6        2.14        1.58      0.70 o
  10   2   6        0.11       -0.85      0.85 o
   0   3   6        2.42        5.69      0.38 o
   1   3   6      144.05      140.24      6.99 o
   2   3   6       88.56       92.83      3.78 o
   3   3   6      139.73      166.75      7.89 o
   4   3   6      128.48      131.34      5.51 o
   5   3   6       73.56       79.66      3.71 o
   6   3   6       50.15       50.93      2.37 o
   7   3   6        7.09        7.93      0.55 o
   8   3   6       48.94       47.04      2.79 o
   9   3   6       11.14       10.80      1.07 o
  10   3   6       17.58       22.54      4.10 o
   0   4   6      100.87      119.21      8.14 o
   1   4   6       25.58       20.05      0.77 o
   2   4   6      395.93      412.68     12.03 o
   3   4   6      162.88      172.68      7.61 o
   4   4   6      129.51      137.39      8.65 o
   5   4   6       71.05       76.53      4.63 o
   6   4   6      117.26      113.46      8.43 o
   7   4   6       26.56       27.35      2.47 o
   8   4   6        1.55        1.28      0.57 o
   9   4   6       65.26       73.87      7.62 o
   0   5   6      250.37      264.26     16.99 o
   1   5   6       36.94       34.74      1.56 o
   2   5   6       38.55       41.28      1.48 o
   3   5   6      130.74      158.09      7.19 o
   4   5   6       70.42       75.47      5.62 o
   5   5   6       16.61       15.62      0.95 o
   6   5   6      140.87      140.32     12.48 o
   7   5   6       40.34       41.45      4.31 o
   8   5   6        0.90        2.62      0.69 o
   9   5   6        0.16        0.56      1.03 o
   0   6   6       85.82       90.78      6.66 o
   1   6   6      192.03      211.24      9.01 o
   2   6   6      262.45      258.81      9.85 o
   3   6   6       81.56       85.60      4.15 o
   4   6   6      292.85      291.84     20.92 o
   5   6   6       10.40        7.40      0.73 o
   6   6   6       30.76       27.98      3.24 o
   7   6   6        4.55        5.95      0.97 o
   8   6   6       47.43       55.99      8.08 o
   9   6   6       33.31       29.69      6.28 o
   0   7   6      240.48      248.75     21.24 o
   1   7   6       32.86       34.20      1.75 o
   2   7   6        0.74        0.99      0.32 o
   3   7   6       68.03       65.95      3.41 o
   4   7   6       13.13        9.39      0.84 o
   5   7   6       55.02       64.60      7.44 o
   6   7   6       15.34       15.55      2.48 o
   7   7   6       15.85       19.16      1.80 o
   8   7   6       43.43       41.56      5.86 o
   0   8   6       43.35       45.67      4.21 o
   1   8   6      100.53      112.04      5.39 o
   2   8   6       13.85       13.68      0.68 o
   3   8   6       31.90       30.11      1.93 o
   4   8   6       36.31       33.30      3.22 o
   5   8   6       56.47       54.22      4.03 o
   6   8   6       15.55       13.41      1.49 o
   7   8   6       12.01        8.54      2.79 o
   0   9   6        0.01       -0.31      0.59 o
   1   9   6       57.89       54.07      1.97 o
   2   9   6        4.98        3.65      0.62 o
   3   9   6       25.77       26.35      1.37 o
   4   9   6       18.97       20.68      2.80 o
   5   9   6        9.38        7.93      2.07 o
   6   9   6       32.60       27.99      3.76 o
   7   9   6       23.30       25.07      5.99 o
   0  10   6        1.05        0.84      0.75 o
   1  10   6       30.92       31.11      1.99 o
   2  10   6       22.10       20.92      1.19 o
   3  10   6       31.39       30.80      2.48 o
   4  10   6       32.90       31.11      3.60 o
   5  10   6        4.14        3.01      1.16 o
   6  10   6       19.18       18.76      2.48 o
   0  11   6        1.16        1.61      1.81 o
   1  11   6        4.48        4.96      0.71 o
   2  11   6       85.96       82.58      3.64 o
   3  11   6       44.33       44.57      3.93 o
   4  11   6       16.89       12.98      1.83 o
   0  12   6        0.28        2.01      1.04 o
   1  12   6       24.14       16.98      1.30 o
   2  12   6       22.79       17.20      1.55 o
   1   0   7      253.61      227.83      8.65 o
   2   0   7       90.80       97.83      3.90 o
   3   0   7       33.38       26.58      1.45 o
   4   0   7       30.44       24.45      1.72 o
   5   0   7       28.48       32.44      2.11 o
   6   0   7       65.10       67.44      3.56 o
   7   0   7       14.68       12.29      2.27 o
   8   0   7        1.36        1.14      0.56 o
   9   0   7       39.73       39.67      1.97 o
   0   1   7       73.06       68.49      3.62 o
   1   1   7      269.03      274.85      6.44 o
   2   1   7       48.06       62.20      1.83 o
   3   1   7      212.35      223.00      8.33 o
   4   1   7      181.70      189.69      6.58 o
   5   1   7      298.30      321.74     11.44 o
   6   1   7       60.18       59.00      1.84 o
   7   1   7        8.16        7.33      0.68 o
   8   1   7        2.40        2.08      0.68 o
   9   1   7       22.23       21.40      1.19 o
   0   2   7      201.48      228.96      7.44 o
   1   2   7      183.56      188.18      5.57 o
   2   2   7       21.91       22.89      0.64 o
   3   2   7       52.29       57.11      1.98 o
   4   2   7      107.56      102.93      4.30 o
   5   2   7        1.00        0.92      0.38 o
   6   2   7      245.33      279.18      9.12 o
   7   2   7       29.28       32.55      1.05 o
   8   2   7        4.21        4.45      0.54 o
   9   2   7       89.47       99.25      5.77 o
   0   3   7      370.55      417.71     20.88 o
   1   3   7      147.33      150.55      4.18 o
   2   3   7        5.20        6.15      0.28 o
   3   3   7      106.23      103.98      3.68 o
   4   3   7        6.06        5.22      0.34 o
   5   3   7       58.11       57.12      2.84 o
   6   3   7       44.47       47.92      2.32 o
   7   3   7       36.96       37.08      3.01 o
   8   3   7       12.84       13.24      0.95 o
   9   3   7       19.08       25.60      4.08 o
   0   4   7       94.17       93.04      6.65 o
   1   4   7      138.30      151.26      5.48 o
   2   4   7        9.75        9.92      0.55 o
   3   4   7       26.29       22.46      0.95 o
   4   4   7      279.80      265.69     16.31 o
   5   4   7      172.24      174.64     11.58 o
   6   4   7       13.80       16.75      1.81 o
   7   4   7       44.90       46.56      3.53 o
   8   4   7       62.80       71.97      2.84 o
   9   4   7        2.27        1.75      0.92 o
   0   5   7       36.19       36.92      2.98 o
   1   5   7       30.31       33.38      1.32 o
   2   5   7      289.87      314.32     13.34 o
   3   5   7        9.69       11.09      0.58 o
   4   5   7       41.86       40.60      2.40 o
   5   5   7       94.26       88.83      7.45 o
   6   5   7        8.68       10.58      1.06 o
   7   5   7       14.26       12.52      1.95 o
   8   5   7       16.87       14.82      1.93 o
   9   5   7        2.49        2.87      1.03 o
   0   6   7      431.74      466.08     26.87 o
   1   6   7        7.24        7.57      0.33 o
   2   6   7       42.78       42.49      2.25 o
   3   6   7      125.92      120.34      4.25 o
   4   6   7       93.47       97.06      8.91 o
   5   6   7       19.13       22.17      2.26 o
   6   6   7       10.48        6.50      0.94 o
   7   6   7        3.22        2.43      0.84 o
   8   6   7       51.40       55.29      8.42 o
   0   7   7      462.85      505.82     44.75 o
   1   7   7       97.83       96.62      4.97 o
   2   7   7       55.14       55.80      2.60 o
   3   7   7       58.82       64.93      3.61 o
   4   7   7      191.83      191.09     17.92 o
   5   7   7        2.78        2.34      0.56 o
   6   7   7        3.56        1.44      0.76 o
   7   7   7       13.95       12.50      1.40 o
   8   7   7        3.05        1.87      1.06 o
   0   8   7        0.91        0.97      0.51 o
   1   8   7      148.21      152.89      6.45 o
   2   8   7       56.59       58.96      2.54 o
   3   8   7        0.19       -0.32      0.36 o
   4   8   7       11.19        8.09      0.76 o
   5   8   7       23.17       17.28      1.71 o
   6   8   7       19.79       18.42      1.44 o
   7   8   7       14.34       15.34      2.96 o
   0   9   7        8.80        7.35      0.89 o
   1   9   7       23.71       21.27      0.98 o
   2   9   7      164.79      172.21      9.76 o
   3   9   7       15.17       13.10      1.09 o
   4   9   7        5.77        4.07      0.79 o
   5   9   7       25.17       24.11      2.61 o
   6   9   7       10.33        9.62      1.64 o
   0  10   7       13.97       13.22      1.08 o
   1  10   7        1.13        1.63      0.56 o
   2  10   7       18.95       17.90      1.15 o
   3  10   7       48.98       41.20      3.40 o
   4  10   7        2.10        2.55      0.98 o
   5  10   7        7.40        6.20      1.34 o
   0  11   7        0.50        1.56      1.08 o
   1  11   7        8.86        8.26      2.04 o
   2  11   7      142.37      141.19     10.13 o
   3  11   7       74.05       73.53      7.05 o
   0   0   8      502.74      587.91     50.51 o
   1   0   8      124.87      111.19      4.68 o
   2   0   8      141.74      127.01      5.34 o
   3   0   8      201.64      185.64      7.65 o
   4   0   8       13.94       19.19      2.08 o
   5   0   8      424.46      492.64     35.85 o
   6   0   8        0.42        0.13      0.87 o
   7   0   8       14.53       15.61      2.53 o
   8   0   8       22.77       25.23      2.78 o
   9   0   8        9.56       11.78      1.50 o
   0   1   8      152.83      166.87     10.46 o
   1   1   8       33.96       32.13      1.15 o
   2   1   8      157.71      151.92      3.83 o
   3   1   8       36.62       43.83      1.49 o
   4   1   8      198.28      209.37      9.47 o
   5   1   8      275.40      300.06     14.21 o
   6   1   8       24.78       21.97      1.20 o
   7   1   8       46.24       51.08      2.59 o
   8   1   8        9.03       11.34      1.12 o
   9   1   8        6.92       10.66      1.14 o
   0   2   8      313.38      345.83     17.37 o
   1   2   8      252.61      249.14      6.69 o
   2   2   8        4.40        3.24      0.32 o
   3   2   8      191.51      190.13      8.31 o
   4   2   8       79.43       74.48      3.52 o
   5   2   8       12.64       12.27      0.74 o
   6   2   8       62.82       60.70      3.00 o
   7   2   8       13.25       13.42      1.05 o
   8   2   8       49.10       55.48      2.87 o
   9   2   8       21.21       22.48      1.96 o
   0   3   8      248.74      288.24     13.67 o
   1   3   8       68.85       68.68      2.49 o
   2   3   8       19.71       19.76      0.78 o
   3   3   8       33.99       36.58      1.73 o
   4   3   8       41.17       39.45      2.15 o
   5   3   8       32.80       34.93      3.43 o
   6   3   8        8.07        7.93      0.68 o
   7   3   8       50.66       51.38      2.61 o
   8   3   8        3.28        2.51      0.71 o
   9   3   8       12.02       13.47      3.12 o
   0   4   8       56.21       55.32      2.82 o
   1   4   8      131.61      138.80      5.39 o
   2   4   8      102.88      113.36      3.89 o
   3   4   8       10.06        8.53      0.44 o
   4   4   8       60.04       61.33      3.24 o
   5   4   8       33.20       33.53      2.53 o
   6   4   8        7.90        7.73      0.97 o
   7   4   8       21.64       23.70      2.34 o
   8   4   8       10.94        8.90      2.06 o
   0   5   8      707.94      818.76     59.49 o
   1   5   8       69.52       71.90      2.71 o
   2   5   8      180.18      185.62      7.08 o
   3   5   8      122.50      137.92      7.07 o
   4   5   8       25.92       19.93      1.07 o
   5   5   8       32.13       29.88      1.35 o
   6   5   8        8.70        7.84      0.75 o
   7   5   8       21.73       18.40      1.32 o
   8   5   8       10.63       11.06      1.34 o
   0   6   8      161.22      161.36     17.76 o
   1   6   8      442.57      478.81     27.10 o
   2   6   8       14.89       13.33      0.69 o
   3   6   8       19.91       14.14      0.82 o
   4   6   8       15.87       13.46      1.63 o
   5   6   8        1.08        0.38      0.52 o
   6   6   8       33.49       29.38      2.91 o
   7   6   8        4.37        5.01      1.22 o
   8   6   8        6.05        6.68      1.79 o
   0   7   8       45.51       42.14      4.83 o
   1   7   8        3.87        3.57      0.35 o
   2   7   8       47.82       49.99      2.37 o
   3   7   8        4.33        4.19      0.49 o
   4   7   8       97.06       86.66      6.83 o
   5   7   8       86.44       78.36      5.57 o
   6   7   8       30.40       25.12      3.57 o
   7   7   8       12.90       15.45      2.41 o
   0   8   8        6.30        4.78      0.64 o
   1   8   8       42.52       43.16      1.35 o
   2   8   8       42.34       44.04      2.85 o
   3   8   8      236.81      239.14     22.34 o
   4   8   8       28.10       25.46      2.36 o
   5   8   8       43.57       37.28      3.09 o
   6   8   8       21.60       20.87      3.28 o
   0   9   8        0.91        1.72      0.90 o
   1   9   8       18.70       18.25      1.01 o
   2   9   8       30.40       27.59      2.51 o
   3   9   8        2.00        1.54      0.72 o
   4   9   8        8.90        8.71      1.57 o
   5   9   8       23.78       18.48      2.63 o
   0  10   8        0.37       -0.91      0.98 o
   1  10   8        0.45        0.15      0.77 o
   2  10   8       96.62      102.82      8.84 o
   3  10   8       20.52       17.35      1.28 o
   4  10   8        3.81        2.23      0.98 o
   0  11   8        2.92        2.27      1.22 o
   1  11   8       10.57        8.72      1.13 o
   2  11   8       43.40       39.86      3.75 o
   1   0   9      278.49      257.01     12.94 o
   2   0   9        0.52        0.18      0.47 o
   3   0   9      171.42      164.27     12.33 o
   4   0   9      258.51      272.52     13.41 o
   5   0   9      189.01      201.91      8.78 o
   6   0   9        5.81        2.85      0.86 o
   7   0   9        0.15        0.40      0.86 o
   8   0   9       11.37       12.60      2.18 o
   0   1   9       73.08       77.48      6.39 o
   1   1   9       20.76       21.02      0.82 o
   2   1   9      249.28      244.88      7.25 o
   3   1   9      161.14      157.90      6.46 o
   4   1   9       26.92       25.36      1.23 o
   5   1   9      108.63      106.70      5.29 o
   6   1   9        3.94        3.93      0.77 o
   7   1   9        3.58        5.16      0.73 o
   8   1   9       26.15       30.35      1.48 o
   0   2   9      148.20      147.25     12.26 o
   1   2   9      139.22      144.22      4.87 o
   2   2   9       68.05       70.89      2.51 o
   3   2   9      116.90      111.07      4.88 o
   4   2   9      197.92      205.75      8.99 o
   5   2   9        4.65        6.38      0.82 o
   6   2   9       28.81       30.92      1.78 o
   7   2   9       23.52       25.92      1.95 o
   8   2   9        1.87        1.78      0.86 o
   0   3   9      400.15      401.70     26.22 o
   1   3   9      154.19      166.63      5.57 o
   2   3   9      153.64      145.94      5.59 o
   3   3   9       56.14       53.72      2.81 o
   4   3   9        1.43        3.11      0.35 o
   5   3   9       15.39       14.54      1.06 o
   6   3   9        4.17        3.88      0.60 o
   7   3   9       12.00        9.55      1.10 o
   8   3   9        6.68        6.26      1.57 o
   0   4   9      244.63      278.39     29.95 o
   1   4   9      266.29      291.38     13.06 o
   2   4   9      311.19      316.46     13.17 o
   3   4   9       21.29       18.70      0.98 o
   4   4   9       78.42       71.52      2.56 o
   5   4   9       45.11       41.04      1.98 o
   6   4   9        9.53       10.15      1.40 o
   7   4   9       12.26       12.34      1.12 o
   8   4   9        9.86        7.54      1.48 o
   0   5   9        0.24        0.35      0.30 o
   1   5   9       82.69       92.43      4.61 o
   2   5   9      129.01      122.32      5.91 o
   3   5   9        7.36        7.69      0.70 o
   4   5   9       20.74       20.97      1.16 o
   5   5   9       15.21       13.70      0.80 o
   6   5   9       34.99       31.12      2.84 o
   7   5   9       15.08       12.76      1.98 o
   0   6   9        9.14        7.73      1.39 o
   1   6   9       46.96       46.82      2.72 o
   2   6   9       20.79       20.57      1.39 o
   3   6   9       87.14       81.81      4.60 o
   4   6   9       85.06       85.78      6.75 o
   5   6   9       46.34       43.85      1.96 o
   6   6   9        0.69        0.25      0.86 o
   7   6   9       11.01       16.43      3.30 o
   0   7   9      104.36      104.01      7.57 o
   1   7   9       12.38       10.66      0.87 o
   2   7   9       38.49       41.79      3.64 o
   3   7   9        4.80        3.64      0.77 o
   4   7   9       37.19       30.99      2.51 o
   5   7   9       10.13       10.48      0.95 o
   6   7   9       10.25       12.47      2.28 o
   0   8   9        8.14        9.27      3.35 o
   1   8   9        9.64        8.60      1.06 o
   2   8   9       17.32       17.26      1.22 o
   3   8   9       20.06       19.20      1.87 o
   4   8   9       55.83       55.68      4.53 o
   5   8   9       13.27       13.51      3.04 o
   0   9   9        4.68        3.81      1.25 o
   1   9   9       32.50       30.01      1.56 o
   2   9   9       75.79       68.03      2.90 o
   3   9   9        7.20        6.97      1.80 o
   4   9   9       26.57       24.35      3.68 o
   0  10   9       44.63       44.63      5.30 o
   1  10   9       11.25       10.48      1.16 o
   2  10   9       34.60       34.55      3.38 o
   0   0  10      322.51      316.77     42.07 o
   1   0  10      355.25      366.66     31.38 o
   2   0  10      135.38      138.30     11.84 o
   3   0  10      116.72      105.17      6.41 o
   4   0  10        2.28        4.43      1.62 o
   5   0  10        3.80        4.18      0.85 o
   6   0  10       18.57       19.27      1.54 o
   7   0  10        7.13        7.15      1.14 o
   8   0  10        1.40        1.93      0.99 o
   0   1  10       65.68       63.08      4.44 o
   1   1  10       56.76       56.62      2.32 o
   2   1  10      143.83      136.37      5.71 o
   3   1  10       88.12       82.92      3.12 o
   4   1  10       12.30       14.20      1.01 o
   5   1  10        9.62        8.97      0.79 o
   6   1  10        5.00        5.00      0.72 o
   7   1  10        5.76        6.74      1.28 o
   8   1  10       12.02       12.22      1.10 o
   0   2  10       70.20       70.29      7.53 o
   1   2  10      149.63      155.34      6.02 o
   2   2  10      100.22       96.60      3.45 o
   3   2  10      306.61      302.59     10.89 o
   4   2  10       51.11       51.38      2.25 o
   5   2  10        7.31        7.12      0.72 o
   6   2  10       36.99       45.80      1.67 o
   7   2  10        3.48        3.71      0.85 o
   8   2  10        3.52        3.53      0.89 o
   0   3  10        4.48        5.65      0.57 o
   1   3  10       81.15       82.42      3.44 o
   2   3  10       33.27       36.13      1.06 o
   3   3  10      383.13      409.67     18.13 o
   4   3  10        9.28        7.37      0.54 o
   5   3  10       42.94       42.60      2.09 o
   6   3  10       83.91      102.54      3.16 o
   7   3  10        3.69        3.03      1.15 o
   0   4  10       19.95       23.00      1.61 o
   1   4  10       22.97       20.52      0.58 o
   2   4  10       17.72       13.97      1.09 o
   3   4  10        8.69        8.28      0.91 o
   4   4  10       25.16       23.01      0.84 o
   5   4  10       48.89       49.68      2.90 o
   6   4  10       14.12       12.94      0.94 o
   7   4  10       25.44       28.76      1.70 o
   0   5  10       25.93       28.92      7.00 o
   1   5  10       20.81       19.42      2.23 o
   2   5  10       53.09       55.29      2.31 o
   3   5  10      130.41      128.36      7.33 o
   4   5  10       48.13       44.20      2.15 o
   5   5  10        7.06        6.94      0.63 o
   6   5  10        5.20        5.56      1.12 o
   7   5  10       18.30       19.37      1.61 o
   0   6  10       39.53       46.13      8.53 o
   1   6  10       37.41       36.13      1.42 o
   2   6  10       50.78       57.30      3.45 o
   3   6  10       87.22       90.37      5.60 o
   4   6  10        9.95       10.75      0.95 o
   5   6  10       16.72       14.36      1.46 o
   6   6  10       29.34       29.63      1.77 o
   0   7  10      122.03      131.01      8.93 o
   1   7  10        1.98        0.38      0.69 o
   2   7  10       26.69       26.85      1.69 o
   3   7  10        9.75        9.61      1.20 o
   4   7  10       36.63       33.68      2.28 o
   5   7  10        5.59        4.18      0.81 o
   0   8  10       43.47       41.43      3.91 o
   1   8  10       26.34       27.99      1.85 o
   2   8  10       23.79       18.37      1.72 o
   3   8  10       22.59       18.75      1.89 o
   4   8  10       47.42       50.34      2.60 o
   0   9  10       24.59       21.54      1.92 o
   1   9  10       44.48       45.97      2.62 o
   2   9  10        2.89        3.41      0.91 o
   3   9  10       14.74       14.69      1.18 o
   1   0  11       91.73       95.80     13.25 o
   2   0  11        1.57        2.74      0.55 o
   3   0  11       30.57       27.59      1.28 o
   4   0  11       32.36       34.97      1.96 o
   5   0  11        9.46        8.94      0.91 o
   6   0  11        4.36        6.64      1.53 o
   7   0  11       23.25       24.38      2.06 o
   0   1  11       25.84       26.51      3.78 o
   1   1  11       37.68       42.15      2.03 o
   2   1  11       30.15       31.17      1.67 o
   3   1  11       26.30       29.46      2.49 o
   4   1  11       27.59       29.96      1.39 o
   5   1  11        6.68        5.78      0.82 o
   6   1  11       41.56       48.87      1.92 o
   7   1  11        3.57        4.76      0.82 o
   0   2  11      114.75      125.25     13.86 o
   1   2  11       44.04       41.16      2.18 o
   2   2  11       62.96       65.79      4.16 o
   3   2  11       33.42       33.29      1.19 o
   4   2  11      123.33      131.47      4.72 o
   5   2  11       48.17       54.14      1.96 o
   6   2  11        1.67        1.77      0.84 o
   7   2  11        1.38        1.52      0.86 o
   0   3  11        0.27       -0.49      0.58 o
   1   3  11       26.96       26.25      1.21 o
   2   3  11      417.82      446.24     16.44 o
   3   3  11        5.36        5.06      0.60 o
   4   3  11       13.47       12.09      1.75 o
   5   3  11        7.08        8.13      0.79 o
   6   3  11       10.31       11.82      1.03 o
   0   4  11        2.85        3.29      0.86 o
   1   4  11       32.18       34.10      2.61 o
   2   4  11       48.07       54.79      3.56 o
   3   4  11      135.24      155.48     10.97 o
   4   4  11       12.55       13.94      1.15 o
   5   4  11        0.70        0.42      0.62 o
   6   4  11       17.18       19.64      1.48 o
   0   5  11       10.55       11.40      1.47 o
   1   5  11       19.94       20.23      1.76 o
   2   5  11       60.17       64.69      4.83 o
   3   5  11       19.19       17.65      1.03 o
   4   5  11       12.15       11.33      1.48 o
   5   5  11       10.60        8.41      1.01 o
   6   5  11        0.92        2.02      1.23 o
   0   6  11        7.72        8.75      1.93 o
   1   6  11       22.15       22.05      1.32 o
   2   6  11        1.33        1.87      0.68 o
   3   6  11       76.38       81.48      7.50 o
   4   6  11        9.90        6.84      1.75 o
   5   6  11        0.66        1.28      1.06 o
   0   7  11        5.15        1.77      0.93 o
   1   7  11       20.03       19.77      2.22 o
   2   7  11        3.71        4.44      0.83 o
   3   7  11        1.67        0.04      0.69 o
   4   7  11        3.14        2.49      0.96 o
   0   8  11       10.53        7.15      1.90 o
   1   8  11       61.96       66.24      3.28 o
   2   8  11       10.32        8.47      0.95 o
   3   8  11        2.48        2.07      0.85 o
   0   0  12       37.98       34.76      2.89 o
   1   0  12        1.12        1.43      0.92 o
   2   0  12       20.68       17.72      1.64 o
   3   0  12       55.50       53.02      4.00 o
   4   0  12      208.18      262.09     26.51 o
   5   0  12        0.67        2.39      1.28 o
   6   0  12        0.98        0.85      1.05 o
   0   1  12       24.54       30.93      1.94 o
   1   1  12        9.72        7.23      0.84 o
   2   1  12       50.61       56.03      3.87 o
   3   1  12       14.53       12.96      0.92 o
   4   1  12       48.51       51.24      2.70 o
   5   1  12        1.91        1.71      0.72 o
   6   1  12        4.80        4.90      1.11 o
   0   2  12       53.43       55.28      4.88 o
   1   2  12       19.72       20.69      1.16 o
   2   2  12        8.34        7.33      0.96 o
   3   2  12       71.37       79.91      7.32 o
   4   2  12        3.23        2.54      1.55 o
   5   2  12       15.54       17.66      1.55 o
   6   2  12       32.19       39.61      2.17 o
   0   3  12        5.00        4.14      1.06 o
   1   3  12        1.90        2.73      0.80 o
   2   3  12       28.25       28.87      1.65 o
   3   3  12       25.61       29.95      2.47 o
   4   3  12        5.05        6.59      1.08 o
   5   3  12        0.12       -0.19      0.90 o
   0   4  12       36.45       41.68      4.71 o
   1   4  12       43.41       42.51      3.93 o
   2   4  12       25.03       27.69      2.94 o
   3   4  12      132.49      140.20     11.11 o
   4   4  12        9.41       10.33      1.20 o
   5   4  12        9.29        7.33      1.31 o
   0   5  12        0.00        0.89      1.42 o
   1   5  12       52.46       55.86      2.74 o
   2   5  12        8.26        7.96      1.04 o
   3   5  12        3.85        1.91      0.95 o
   4   5  12       16.54       16.71      1.24 o
   0   6  12       20.92       24.58      2.78 o
   1   6  12       53.01       57.51      2.56 o
   2   6  12       46.02       46.47      2.44 o
   3   6  12       29.00       26.98      4.05 o
   0   7  12       20.39       17.19      1.78 o
   1   7  12       75.27       84.74      5.70 o
   2   7  12        3.45        5.54      1.68 o
   1   0  13        3.94        3.35      1.08 o
   2   0  13        1.05        0.54      1.56 o
   3   0  13        2.60        3.69      1.34 o
   4   0  13       95.57      111.70      7.09 o
   5   0  13       27.02       36.23      3.97 o
   0   1  13       11.34        9.97      2.15 o
   1   1  13        4.40        2.80      0.86 o
   2   1  13       14.29       12.72      1.13 o
   3   1  13       15.97       18.68      1.54 o
   4   1  13       97.01      103.39      5.52 o
   5   1  13       11.31        9.75      1.48 o
   0   2  13        3.39        1.67      1.04 o
   1   2  13        0.34        0.32      0.77 o
   2   2  13       25.05       18.89      1.57 o
   3   2  13       56.31       59.80      2.83 o
   4   2  13       30.04       28.91      3.78 o
   0   3  13       10.42        8.29      1.84 o
   1   3  13        0.50        2.17      0.99 o
   2   3  13        4.07        2.58      1.04 o
   3   3  13        2.75        5.30      1.10 o
   4   3  13        9.67        7.96      1.34 o
   0   4  13        0.05       -0.34      1.59 o
   1   4  13        5.98        5.43      1.40 o
   2   4  13       59.50       54.00      2.69 o
   3   4  13        0.28        0.03      1.22 o
   0   5  13       18.27       21.72      3.06 o
   1   5  13       83.15       78.86      4.64 o
   2   5  13       12.71       10.84      1.77 o
   0   6  13        1.48        3.35      1.81 o
   0   0  14        0.90        3.06      1.87 o
   1   0  14        4.52        2.34      1.43 o
   2   0  14        1.13       -1.12      1.12 o
   3   0  14        2.05       -0.28      1.76 o
   0   1  14       11.21       11.31      1.73 o
   1   1  14       15.58       13.85      1.28 o
   2   1  14        6.05        3.43      1.10 o
   0   2  14        0.01       -1.74      1.79 o
   1   2  14       11.60        7.26      1.09 o
   2   2  14        8.57        6.58      1.20 o
   1   3  14       18.80       15.20      3.01 o
 
